# Supplementary material for: Uneven Terrain Recognition Using Neuromorphic Haptic Feedback
Source: Sensors (Basel). 2023 May 6;23(9):4521. doi: 10.3390/s23094521 (PMC10181691; doi:10.3390/s23094521)
Supplement: Supplementary file 1 [file sensors-23-04521-s001.zip]

Archive with 1 entries (1 files):
- sensors-2316385-supplementary.pdf
